# Supplementary material for: Vegetation Dispersion, Interspersion, and Landscape Preference
Source: Front Psychol. 2022 May 20;13:771543. doi: 10.3389/fpsyg.2022.771543 (PMC9165701; doi:10.3389/fpsyg.2022.771543)
Supplement: Supplementary file 1 [file Data_Sheet_1.ZIP]

Archive with 80 entries (80 files):
- dispersion high 1.png
- dispersion high 11.png
- dispersion high 21.png
- dispersion high 22.png
- dispersion high 23.png
- dispersion high 24.png
- dispersion high 25.png
- dispersion high 26.png
- dispersion high 27.png
- dispersion high 28.png
- dispersion high 29.png
- dispersion high 3.png
- dispersion high 30.png
- dispersion high 31.png
- dispersion high 32.png
- dispersion high 33.png
- dispersion high 34.png
- dispersion high 35.png
- dispersion high 36.png
- dispersion high 37.png
- dispersion high 38.png
- dispersion high 39.png
- dispersion high 40.png
- dispersion low 1.png
- dispersion low 11.png
- dispersion low 21.png
- dispersion low 22.png
- dispersion low 23.png
- dispersion low 24.png
- dispersion low 25.png
- dispersion low 26.png
- dispersion low 27.png
- dispersion low 28.png
- dispersion low 29.png
- dispersion low 3.png
- dispersion low 30.png
- dispersion low 31.png
- dispersion low 32.png
- dispersion low 33.png
- dispersion low 34.png
- dispersion low 35.png
- dispersion low 36.png
- dispersion low 37.png
- dispersion low 38.png
- dispersion low 39.png
- dispersion low 40.png
- interpsersion low 4.png
- interspersion high 10.png
- interspersion high 12.png
- interspersion high 13.png
- interspersion high 14.png
- interspersion high 15.png
- interspersion high 16.png
- interspersion high 17.png
- interspersion high 18.png
- interspersion high 19.png
- interspersion high 2.png
- interspersion high 20.png
- interspersion high 4.png
- interspersion high 5.png
- interspersion high 6.png
- interspersion high 7.png
- interspersion high 8.png
- interspersion high 9.png
- interspersion low 10.png
- interspersion low 12.png
- interspersion low 13.png
- interspersion low 14.png
- interspersion low 15.png
- interspersion low 16.png
- interspersion low 17.png
- interspersion low 18.png
- interspersion low 19.png
- interspersion low 2.png
- interspersion low 20.png
- interspersion low 5.png
- interspersion low 6.png
- interspersion low 7.png
- interspersion low 8.png
- interspersion low 9.png
